# Supplementary material for: Live Traps for Adult Brown Marmorated Stink Bugs
Source: Insects. 2019 Oct 29;10(11):376. doi: 10.3390/insects10110376 (PMC6921074; doi:10.3390/insects10110376)
Supplement: Supplementary file 1 [file insects-10-00376-s001.zip]

Archive with 1 entries (1 files):
- insects-607479-supplementary.xls
