# Supplementary material for: Live Traps for Adult Brown Marmorated Stink Bugs
Source: Insects. 2019 Oct 29;10(11):376. doi: 10.3390/insects10110376 (PMC6921074; doi:10.3390/insects10110376)
Supplement: Supplementary file 1 [file insects-10-00376-s001.zip › insects-607479-supplementary.xls]

## Sheet: 1-8_7-9-2019
Data	S. Michele a/A temperatura aria 2m nv media [°C]	S. Michele a/A temperatura aria 2m nv minimo [°C]	S. Michele a/A temperatura aria 2m nv massimo [°C]	S. Michele a/A umidita' relativa media [%]	S. Michele a/A precipitazione totale [mm]	S. Michele a/A velocita' vento 10 metri media [m/s]
2019-08-01 00:00:00	17.9	17.3	18.6	90.7	0	1.3
2019-08-01 01:00:00	18.1	17.8	18.3	88.8	0	1.8
2019-08-01 02:00:00	18.2	17.6	18.5	88.2	0	2
2019-08-01 03:00:00	17.7	17.5	17.9	87.3	0	1.8
2019-08-01 04:00:00	17.5	17.1	17.9	86.9	0	2.5
2019-08-01 05:00:00	17.5	17	17.9	87	0	2.1
2019-08-01 06:00:00	16.7	16.5	17	90.6	0	1.8
2019-08-01 07:00:00	18.8	16.7	20.4	84.4	0	1.8
2019-08-01 08:00:00	21.2	20.3	22.7	71.7	0	1.7
2019-08-01 09:00:00	23.2	22.5	24.5	63.4	0	1.2
2019-08-01 10:00:00	24.7	24	25.2	58	0	1.7
2019-08-01 11:00:00	26.2	25	27.5	52.4	0	1.6
2019-08-01 12:00:00	28	27	29	46.6	0	1
2019-08-01 13:00:00	29.6	28.9	30.4	44.5	0	1
2019-08-01 14:00:00	30.4	30	30.7	44.5	0	3.1
2019-08-01 15:00:00	30.7	30.4	31.1	45.2	0	5.2
2019-08-01 16:00:00	30.6	29.8	31	46.6	0	5
2019-08-01 17:00:00	29.8	29.2	30.3	47.7	0	6.5
2019-08-01 18:00:00	29.3	28.7	29.6	47.3	0	6.5
2019-08-01 19:00:00	28	27.6	28.6	50.2	0	5.2
2019-08-01 20:00:00	27.7	27.3	28.1	49.8	0	3.9
2019-08-01 21:00:00	27.2	26.8	27.4	53	0	3.2
2019-08-01 22:00:00	26.7	26.4	27.1	57	0	1.8
2019-08-01 23:00:00	25.5	23.5	26.8	65.6	0.2	1.4
2019-08-02 00:00:00	23	22.5	23.4	85.5	1.4	1.3
2019-08-02 01:00:00	21.6	21	22.2	91.2	0	1.5
2019-08-02 02:00:00	20.3	19.8	21.1	89.7	0	1.4
2019-08-02 03:00:00	20.1	19.9	20.2	90.8	0	1.5
2019-08-02 04:00:00	20.4	20.2	20.5	89.2	0	1.8
2019-08-02 05:00:00	20.2	20.1	20.5	89.2	0	1.2
2019-08-02 06:00:00	20.7	20.3	21.2	86.4	1	2.2
2019-08-02 07:00:00	20.5	20.2	21.1	82	0	3.8
2019-08-02 08:00:00	20.2	19.4	20.5	82.7	0.6	3.3
2019-08-02 09:00:00	19	18.8	19.5	90.2	1.6	1.5
2019-08-02 10:00:00	21.2	18.9	22.7	83.9	0	1.5
2019-08-02 11:00:00	23.3	22.2	24.9	72.4	0	1.2
2019-08-02 12:00:00	25.2	24.4	26.2	62.4	0	2.3
2019-08-02 13:00:00	26.5	25.7	27.4	56.4	0	1.2
2019-08-02 14:00:00	27	25.8	28.1	53.6	0.2	0.6
2019-08-02 15:00:00	24.7	22.9	27.8	60.9	0	2.9
2019-08-02 16:00:00	21.7	20.9	22.8	72.1	0.6	2.9
2019-08-02 17:00:00	19.5	18.4	20.9	84.7	3.4	4.5
2019-08-02 18:00:00	17.7	17.4	18.4	93.6	2.6	5.3
2019-08-02 19:00:00	17.4	17.3	17.6	92.6	0	3.6
2019-08-02 20:00:00	17.4	17.4	17.5	91.8	0	3.7
2019-08-02 21:00:00	17.4	17.4	17.6	92.4	0	3.8
2019-08-02 22:00:00	17.2	17	17.6	92.4	0	2.4
2019-08-02 23:00:00	17.3	17	17.5	92.2	0	2.9
2019-08-03 00:00:00	17.1	16.7	17.4	92.1	0	3.1
2019-08-03 01:00:00	16.7	16.3	17	91.8	0	3.1
2019-08-03 02:00:00	16.3	15.8	16.7	90.9	0	3.5
2019-08-03 03:00:00	15.8	15.5	16.1	92.1	0	3.2
2019-08-03 04:00:00	15.7	15.4	16.2	87.9	0	3.5
2019-08-03 05:00:00	15.4	14.9	15.7	86.7	0	3.6
2019-08-03 06:00:00	14.8	14.4	15	86.9	0	2.7
2019-08-03 07:00:00	16.1	14.7	17.8	81.9	0	1.9
2019-08-03 08:00:00	18.3	17.7	18.9	76.8	0	1.7
2019-08-03 09:00:00	19.7	18.9	21.1	71.4	0	2.1
2019-08-03 10:00:00	21.2	20.8	21.9	64.7	0	2
2019-08-03 11:00:00	23.2	21.9	24.3	57.6	0	1.7
2019-08-03 12:00:00	25	24.3	25.8	51.8	0	2.1
2019-08-03 13:00:00	27.2	25.6	28.2	46.1	0	1.2
2019-08-03 14:00:00	28.3	26.6	29.2	41.8	0	0.9
2019-08-03 15:00:00	27.5	26.2	28.6	51.7	0	1.5
2019-08-03 16:00:00	27.9	26.7	28.8	47.3	0	1.3
2019-08-03 17:00:00	26.4	25.7	27.5	45.2	0	1.4
2019-08-03 18:00:00	26.4	24	28.5	47.2	0	1.2
2019-08-03 19:00:00	21.8	20.8	23.9	73	0	0.8
2019-08-03 20:00:00	19.7	18.6	21	78.6	0	0.8
2019-08-03 21:00:00	17.6	16.9	18.6	86.2	0	0.9
2019-08-03 22:00:00	16.9	16.5	17.3	85.6	0	1.1
2019-08-03 23:00:00	17	16.4	17.8	82.5	0	1.9
2019-08-04 00:00:00	16.6	16.1	17.1	81	0	1.7
2019-08-04 01:00:00	16.7	16.2	17.2	77.5	0	2.9
2019-08-04 02:00:00	16.6	16.1	17.3	75.3	0	2.8
2019-08-04 03:00:00	16.1	15.3	16.9	75.7	0	2.2
2019-08-04 04:00:00	14.7	13.6	15.3	82.1	0	1.8
2019-08-04 05:00:00	13.8	13.3	14.4	86.2	0	2.4
2019-08-04 06:00:00	14.8	14	15.4	78.3	0	2.3
2019-08-04 07:00:00	16.4	15.1	18	74	0	1.9
2019-08-04 08:00:00	19	18	20.2	64.6	0	1.5
2019-08-04 09:00:00	20.8	20.1	21.9	57.5	0	1.8
2019-08-04 10:00:00	22.4	21.9	23.1	52.9	0	1.6
2019-08-04 11:00:00	24.5	23.1	25.6	45.6	0	1
2019-08-04 12:00:00	26.2	25.5	27.4	39.9	0	1
2019-08-04 13:00:00	27.9	27.1	28.8	39.2	0	1.2
2019-08-04 14:00:00	28.9	28.4	29.6	41.5	0	2.7
2019-08-04 15:00:00	29	28.6	29.3	41.7	0	5.2
2019-08-04 16:00:00	29	28.5	29.5	42.6	0	4.7
2019-08-04 17:00:00	28.3	27.9	28.8	45.2	0	4.8
2019-08-04 18:00:00	27.4	26.5	28	46.8	0	5
2019-08-04 19:00:00	26.1	25.9	26.5	48	0	4.6
2019-08-04 20:00:00	25.5	25.1	25.9	50	0	2.9
2019-08-04 21:00:00	23.8	21.3	25.3	59.1	0	1.6
2019-08-04 22:00:00	20.4	19.4	21.3	77.9	0	0.7
2019-08-04 23:00:00	19.2	18.8	19.7	83.5	0	1.4
2019-08-05 00:00:00	18.7	18.3	19	85.6	0	1.4
2019-08-05 01:00:00	18.6	18.5	18.7	85.9	0	1.3
2019-08-05 02:00:00	19	18.5	19.1	85.4	0	1.3
2019-08-05 03:00:00	19.1	18.6	19.3	83.9	0	1
2019-08-05 04:00:00	18.4	18.1	18.6	87	0	1.5
2019-08-05 05:00:00	18.4	18.2	18.6	86.9	0	1.1
2019-08-05 06:00:00	18.3	17.9	19.1	87.1	0	1.9
2019-08-05 07:00:00	19.9	19.1	20.5	77.7	0	2.2
2019-08-05 08:00:00	21.3	20.5	22.7	76.1	0	1.4
2019-08-05 09:00:00	23.7	22.6	24.6	65.6	0	1.1
2019-08-05 10:00:00	24.5	23.9	25.3	63	0	1.2
2019-08-05 11:00:00	25.8	23.9	27.7	60.2	0	1.1
2019-08-05 12:00:00	28.4	27.5	29.5	52	0	0.8
2019-08-05 13:00:00	29.5	28.5	30.4	48.8	0	1.8
2019-08-05 14:00:00	29.3	28.3	30.2	50	0	2.9
2019-08-05 15:00:00	29.8	29.3	30.2	46.9	0	4.6
2019-08-05 16:00:00	29.2	27.6	30.4	47	0	4.4
2019-08-05 17:00:00	27.2	26.3	27.8	55.1	0.2	3.1
2019-08-05 18:00:00	27	26.6	27.8	55.8	0	3.6
2019-08-05 19:00:00	26.6	26	27.2	56.7	0	3.9
2019-08-05 20:00:00	25	24	26.3	64.1	0	1.8
2019-08-05 21:00:00	23.2	22.1	24.5	74.8	0	1
2019-08-05 22:00:00	21.5	21.1	22.1	84.1	0	1
2019-08-05 23:00:00	21.3	21	21.5	87.7	0	0.5
2019-08-06 00:00:00	21.3	20.9	21.8	88	0	0.9
2019-08-06 01:00:00	21.4	20.7	21.9	86.8	0	1
2019-08-06 02:00:00	20	19.5	20.7	91.9	0	0.8
2019-08-06 03:00:00	19.9	19.8	20	93.3	0	0.6
2019-08-06 04:00:00	20.1	19.9	20.3	91.3	0	1.1
2019-08-06 05:00:00	20.2	20.1	20.4	90.3	0	0.9
2019-08-06 06:00:00	20.3	20	20.6	91.5	0	0.6
2019-08-06 07:00:00	20.8	20.4	21.3	89	0	1.1
2019-08-06 08:00:00	22	21.3	22.5	82.1	0	1.8
2019-08-06 09:00:00	23.5	22.5	24.3	75.7	0	0.9
2019-08-06 10:00:00	25.3	24.3	25.9	67.7	0	0.7
2019-08-06 11:00:00	25.7	25.1	26.3	67.8	0	1.1
2019-08-06 12:00:00	27.1	26.3	27.9	61.5	0	0.7
2019-08-06 13:00:00	28.5	27.2	29.8	58.6	0	0.8
2019-08-06 14:00:00	28.6	26	30.7	56.9	0.2	2.8
2019-08-06 15:00:00	25.2	24.2	26.3	58.5	0	6
2019-08-06 16:00:00	24.3	24	24.7	63.2	0	6.3
2019-08-06 17:00:00	24	23.7	24.5	61	0	5.1
2019-08-06 18:00:00	23.2	22.9	23.9	65.3	0	6.2
2019-08-06 19:00:00	22.4	21.5	23.3	71	0	5.1
2019-08-06 20:00:00	20.9	19.2	21.8	79.9	4.6	6.7
2019-08-06 21:00:00	18.7	18.6	19.2	97.4	5	1.9
2019-08-06 22:00:00	18.3	18.1	18.6	98.6	0.4	1.6
2019-08-06 23:00:00	18.1	18	18.2	98.8	0	1.1
2019-08-07 00:00:00	18.1	18	18.2	98.9	0	0.9
2019-08-07 01:00:00	18.2	18	18.4	98.8	2.2	0.9
2019-08-07 02:00:00	18.4	18.3	18.5	98.9	7	1.5
2019-08-07 03:00:00	18.4	18.3	18.4	99.1	2	2.6
2019-08-07 04:00:00	18.3	18.1	18.4	99.3	0	2.5
2019-08-07 05:00:00	17.7	17.5	18.1	99.2	0	1
2019-08-07 06:00:00	18	17.6	18.5	99.2	0	1.6
2019-08-07 07:00:00	18.7	18.4	19.6	98.8	0	1.7
2019-08-07 08:00:00	19.9	19.4	20.1	93.6	0	3
2019-08-07 09:00:00	20.2	19.9	20.7	88.5	0	3.5
2019-08-07 10:00:00	21	20.6	21.6	84.2	0	3.5
2019-08-07 11:00:00	22.3	21.5	23	77.9	0	3.7
2019-08-07 12:00:00	23.3	22.8	23.9	72.2	0	2.8
2019-08-07 13:00:00	24.4	23.8	25.5	67.5	0	1.9
2019-08-07 14:00:00	26.1	25.3	27	59.1	0	1
2019-08-07 15:00:00	26.5	26	27.5	58.1	0	0.7
2019-08-07 16:00:00	25.8	24.5	27.2	63.5	0	3.4
2019-08-07 17:00:00	23.5	22.9	24.5	69.5	0	4.9
2019-08-07 18:00:00	21.9	20.3	23	75.2	0.8	5.2
2019-08-07 19:00:00	19.7	19.5	20.3	91.4	2.6	4.5
2019-08-07 20:00:00	19.5	19.4	19.6	92.5	0.2	4.4
2019-08-07 21:00:00	19.4	19.3	19.6	92.9	0	2.4
2019-08-07 22:00:00	19.6	19.4	19.8	92.8	0	3.6
2019-08-07 23:00:00	19.8	19.7	19.9	90.4	0	3.3
2019-08-08 00:00:00	19.7	19.5	19.9	90.6	0	2.8
2019-08-08 01:00:00	19.5	19.2	19.7	91.4	0	3.7
2019-08-08 02:00:00	19.2	19.1	19.4	91.9	0	3.4
2019-08-08 03:00:00	19.2	19.1	19.5	91	0	2.8
2019-08-08 04:00:00	19.3	18.7	19.5	87.8	0	2.8
2019-08-08 05:00:00	18.2	17.9	18.7	92.4	0	2.3
2019-08-08 06:00:00	18	17.8	18.2	93	0	2
2019-08-08 07:00:00	18.5	18.2	18.9	92.2	0	2.7
2019-08-08 08:00:00	20.5	18.9	21.5	82.6	0	2.7
2019-08-08 09:00:00	21.8	21.2	22.9	75.7	0	3.4
2019-08-08 10:00:00	23.5	22.9	24.5	69.5	0	2.3
2019-08-08 11:00:00	25.2	24.1	26	62.3	0	1.2
2019-08-08 12:00:00	27.1	25.7	27.9	56.8	0	1.1
2019-08-08 13:00:00	28.4	27.6	29.4	53	0	1.3
2019-08-08 14:00:00	29.6	28.8	30.6	48.9	0	1.2
2019-08-08 15:00:00	30.5	30	31.2	48.3	0	2.6
2019-08-08 16:00:00	30.1	29.7	30.6	47.3	0	4.4
2019-08-08 17:00:00	30	29.6	30.3	45.3	0	4.1
2019-08-08 18:00:00	28.6	27.4	29.6	46.7	0	4.1
2019-08-08 19:00:00	27.1	26.7	27.7	53	0	3.3
2019-08-08 20:00:00	26	24.2	26.8	61.9	0	2.7
2019-08-08 21:00:00	24.4	22.2	26	71.5	0	1.3
2019-08-08 22:00:00	21.7	21.3	22.2	84.3	0	1.4
2019-08-08 23:00:00	20.9	20.6	21.4	89.4	0	0.8
2019-08-09 00:00:00	20.7	20.5	20.9	90.8	0	0.7
2019-08-09 01:00:00	20.5	20.2	20.8	89.8	0	0.8
2019-08-09 02:00:00	20.8	20.4	21.4	88.8	0	1.4
2019-08-09 03:00:00	21.2	20.6	21.6	82.8	0	1.6
2019-08-09 04:00:00	20.4	20.2	20.6	89.1	0	0.9
2019-08-09 05:00:00	19.9	19.5	20.2	91.3	0	0.9
2019-08-09 06:00:00	20.4	19.9	21	87.2	0	1.3
2019-08-09 07:00:00	21.5	20.4	22.4	84.8	0	1.2
2019-08-09 08:00:00	22.8	22.3	23.8	80.5	0	1.1
2019-08-09 09:00:00	24.9	23.8	26.5	68.4	0	1.1
2019-08-09 10:00:00	26.6	26.3	27	60.9	0	1.3
2019-08-09 11:00:00	28.1	26.7	29	54.9	0	0.9
2019-08-09 12:00:00	29.5	28.6	30.5	52	0	1.1
2019-08-09 13:00:00	30.9	30.3	31.2	51.1	0	2.1
2019-08-09 14:00:00	31.1	30.9	31.3	50.3	0	3.7
2019-08-09 15:00:00	31.3	31	31.5	48.1	0	4.6
2019-08-09 16:00:00	31.5	31.2	32	48.6	0	3.5
2019-08-09 17:00:00	31.2	30.5	31.9	51	0	3
2019-08-09 18:00:00	30	29	30.7	53.5	0	4.2
2019-08-09 19:00:00	28.5	28.2	29.1	56.3	0	4.6
2019-08-09 20:00:00	27.9	27	28.6	56.9	0	3
2019-08-09 21:00:00	27.5	26.9	27.8	57.9	0	2.6
2019-08-09 22:00:00	25.6	24.2	27.5	67.1	0	1.2
2019-08-09 23:00:00	23.1	22.5	24.2	83.3	0	0.5
2019-08-10 00:00:00	23	22.7	23.3	85.9	0	0.5
2019-08-10 01:00:00	22.3	21.6	22.8	88.2	0	0.8
2019-08-10 02:00:00	21	20.5	21.6	92.3	0	0.6
2019-08-10 03:00:00	20.5	20.3	20.9	93.4	0	0.6
2019-08-10 04:00:00	20.1	19.7	20.4	94.5	0	0.8
2019-08-10 05:00:00	19.9	19.8	20.2	95.4	0	0.6
2019-08-10 06:00:00	20.5	20	21.3	95.9	0	0.6
2019-08-10 07:00:00	22.1	21.3	23	91.9	0	0.6
2019-08-10 08:00:00	23.9	23	25.2	80.1	0	0.4
2019-08-10 09:00:00	26.5	25	28.1	67.1	0	0.7
2019-08-10 10:00:00	27.9	27.4	28.9	61.3	0	0.9
2019-08-10 11:00:00	29.2	28.6	29.9	57.7	0	1
2019-08-10 12:00:00	30.1	29	31.4	57.4	0	0.8
2019-08-10 13:00:00	31.7	31.1	32.5	53.4	0	1.9
2019-08-10 14:00:00	32.1	31.9	32.3	50.7	0	4.7
2019-08-10 15:00:00	32.2	31.9	32.7	50.4	0	4.6
2019-08-10 16:00:00	32.1	31.8	32.5	50.4	0	4.5
2019-08-10 17:00:00	31.6	31.1	31.9	50.7	0	5.1
2019-08-10 18:00:00	30.7	29.9	31.2	52.5	0	5.2
2019-08-10 19:00:00	29.8	29.6	30.1	53.5	0	4.8
2019-08-10 20:00:00	29.6	29.2	29.9	52.9	0	4.2
2019-08-10 21:00:00	28.8	28.6	29.2	54.9	0	3.7
2019-08-10 22:00:00	26.9	24.6	29.1	64.5	0	1.2
2019-08-10 23:00:00	23.7	23	24.6	82.4	0	0.9
2019-08-11 00:00:00	22.5	22	23.2	87.6	0	0.9
2019-08-11 01:00:00	21.8	21.5	22.1	90	0	0.7
2019-08-11 02:00:00	21.1	20.8	21.6	92.6	0	0.7
2019-08-11 03:00:00	20.8	20.5	21.4	93.7	0	0.8
2019-08-11 04:00:00	20.6	20.3	20.8	95	0	0.6
2019-08-11 05:00:00	20.2	20	20.4	95.8	0	0.8
2019-08-11 06:00:00	20.1	19.9	20.4	96	0	0.4
2019-08-11 07:00:00	21.4	20.3	23.6	94.8	0	0.4
2019-08-11 08:00:00	25.5	23.6	27.4	75.9	0	0.4
2019-08-11 09:00:00	26.9	26.2	27.9	67.4	0	0.8
2019-08-11 10:00:00	28.2	27.9	28.7	63.4	0	1.7
2019-08-11 11:00:00	29.3	28.4	30.9	60.4	0	1.3
2019-08-11 12:00:00	31.1	30.5	31.7	54.4	0	2.8
2019-08-11 13:00:00	31.4	30.7	31.6	50.2	0	4.9
2019-08-11 14:00:00	31.8	31.5	31.9	48.1	0	5.4
2019-08-11 15:00:00	32.1	31.9	32.4	46.4	0	5.4
2019-08-11 16:00:00	32.1	31.9	32.3	46.8	0	5.7
2019-08-11 17:00:00	31.7	31.3	31.9	49.9	0	5.1
2019-08-11 18:00:00	30.8	29.8	31.3	50.7	0	5.2
2019-08-11 19:00:00	29.4	29	29.8	53.9	0	3.6
2019-08-11 20:00:00	29	28.6	29.5	56.9	0	3
2019-08-11 21:00:00	28.5	27.8	29	59	0	2.8
2019-08-11 22:00:00	28.1	27.8	28.4	58.6	0	2.7
2019-08-11 23:00:00	25.9	24.4	27.9	69.5	0	0.9
2019-08-12 00:00:00	23.9	23.5	24.4	81	0	0.8
2019-08-12 01:00:00	23.4	22.7	24	81.4	0	0.7
2019-08-12 02:00:00	22.2	21.6	22.7	87.1	0	0.9
2019-08-12 03:00:00	21.2	21	21.7	90.5	0	0.8
2019-08-12 04:00:00	20.5	19.7	21.2	91.8	0	0.6
2019-08-12 05:00:00	19.6	19.3	19.9	94.8	0	0.5
2019-08-12 06:00:00	19.6	19.3	19.8	95.4	0	0.7
2019-08-12 07:00:00	21.2	19.8	23.6	92.4	0	0.8
2019-08-12 08:00:00	25.4	23.6	27	69.3	0	0.5
2019-08-12 09:00:00	27	26.4	27.8	62.4	0	0.9
2019-08-12 10:00:00	27.4	27	28	62.9	0	2.5
2019-08-12 11:00:00	27.5	27.1	28.2	65.9	0	1.8
2019-08-12 12:00:00	26.7	26	27.5	70.5	0	3.1
2019-08-12 13:00:00	26.9	26.2	28.8	68.8	0	2.6
2019-08-12 14:00:00	30	28.9	30.9	55.6	0	2
2019-08-12 15:00:00	29.9	28.8	30.7	48.2	0	4.7
2019-08-12 16:00:00	28.2	27.4	28.8	51.2	0	4.9
2019-08-12 17:00:00	26.9	26.4	28	54.7	0	3.7
2019-08-12 18:00:00	25.9	25	26.8	61.7	0	2.6
2019-08-12 19:00:00	24.4	22.9	25.2	68.1	0.6	2.8
2019-08-12 20:00:00	21.8	21.2	22.9	84.4	0.8	2.3
2019-08-12 21:00:00	20.7	20.2	21.4	86.2	0	1.8
2019-08-12 22:00:00	20.3	20	20.6	89.6	0	1.2
2019-08-12 23:00:00	19.8	19.6	20	92.5	0	0.8
2019-08-13 00:00:00	19.6	19.4	19.8	91.2	0	1.8
2019-08-13 01:00:00	19.9	19.8	20.1	88.2	0	2.3
2019-08-13 02:00:00	19.8	19.6	20	87	0	2.1
2019-08-13 03:00:00	20.2	19.8	20.7	78.9	0	3.9
2019-08-13 04:00:00	20.6	20.3	20.9	69.9	0	4.5
2019-08-13 05:00:00	20.8	20.5	21.1	66.8	0	4.4
2019-08-13 06:00:00	20.6	20.4	20.9	66.6	0	4.1
2019-08-13 07:00:00	21	20.8	21.4	64.1	0	4.7
2019-08-13 08:00:00	21.8	21.3	22.2	60.5	0	4.9
2019-08-13 09:00:00	23	22	24	57.2	0	4.9
2019-08-13 10:00:00	24.6	23.8	25.8	52.3	0	4.5
2019-08-13 11:00:00	26.3	25.6	27.1	45.4	0	5
2019-08-13 12:00:00	27.2	26.5	27.8	43.6	0	4
2019-08-13 13:00:00	28.4	27.2	28.9	42.7	0	3.8
2019-08-13 14:00:00	29	28.6	29.2	41.9	0	3.8
2019-08-13 15:00:00	29.5	29	29.9	41	0	1.8
2019-08-13 16:00:00	29.8	29.1	31.1	42.5	0	1.1
2019-08-13 17:00:00	28.6	27.8	29.2	48.8	0	2.2
2019-08-13 18:00:00	27.5	26	28.6	45.9	0	3.3
2019-08-13 19:00:00	25	24.4	25.9	44.9	0	5.4
2019-08-13 20:00:00	24.2	23.7	24.7	42.7	0	8.1
2019-08-13 21:00:00	23.5	23.2	23.8	41	0	8.4
2019-08-13 22:00:00	22.7	22.1	23.5	42.3	0	7.6
2019-08-13 23:00:00	22.2	21.9	22.3	43.6	0	7
2019-08-14 00:00:00	21.8	21.4	22.3	44	0	6.6
2019-08-14 01:00:00	21.2	21.1	21.5	45.6	0	6.1
2019-08-14 02:00:00	20.7	20.3	21.2	49.1	0	4.9
2019-08-14 03:00:00	20.5	20	21.2	49.3	0	4.8
2019-08-14 04:00:00	19.6	18.6	20.1	55.3	0	4.4
2019-08-14 05:00:00	18.6	18	19.4	61.5	0	4.5
2019-08-14 06:00:00	17.8	17.2	19	67.7	0	3.6
2019-08-14 07:00:00	18.1	17.6	18.8	63.8	0	3.3
2019-08-14 08:00:00	19.6	18.3	21	59.5	0	3.4
2019-08-14 09:00:00	22.2	21	23.3	45	0	4.4
2019-08-14 10:00:00	23.8	23.2	24.4	39.2	0	4.9
2019-08-14 11:00:00	25.2	24.2	25.8	33.7	0	5.4
2019-08-14 12:00:00	26.1	25.5	26.8	32	0	4.9
2019-08-14 13:00:00	27.1	26.7	27.6	31.5	0	4.5
2019-08-14 14:00:00	27.8	27	28.4	30	0	3.2
2019-08-14 15:00:00	28.3	27.1	29.4	27.8	0	1.8
2019-08-14 16:00:00	27.9	27.1	28.6	34.2	0	3.4
2019-08-14 17:00:00	26.4	25.9	27.7	34.8	0	5.2
2019-08-14 18:00:00	25.3	24.4	26.4	39.9	0	5.2
2019-08-14 19:00:00	24.3	23.9	24.6	45.1	0	4.8
2019-08-14 20:00:00	23.7	23.4	24	49.1	0	3.3
2019-08-14 21:00:00	22.4	20.5	23.3	53.6	0	1.8
2019-08-14 22:00:00	20.7	19.7	21.6	62.5	0	1.3
2019-08-14 23:00:00	21.2	19	22.2	61.3	0	1.7
2019-08-15 00:00:00	19.2	18.9	19.4	68.1	0	1.2
2019-08-15 01:00:00	19.4	19.1	19.6	63.8	0	1.7
2019-08-15 02:00:00	19.3	18.9	19.6	64	0	1.9
2019-08-15 03:00:00	18.9	18.6	19.3	67.4	0	1.3
2019-08-15 04:00:00	18.2	17.9	18.7	71.3	0	1.1
2019-08-15 05:00:00	17.8	17.4	18.1	72.3	0	0.8
2019-08-15 06:00:00	17.8	17.2	18.2	72.4	0	1.1
2019-08-15 07:00:00	18.4	18.1	18.8	64.1	0	1.7
2019-08-15 08:00:00	19.1	18.6	19.5	60.1	0	2.4
2019-08-15 09:00:00	19.8	19.2	20.3	56.8	0	2.5
2019-08-15 10:00:00	21.5	20	23.4	52.1	0	1.1
2019-08-15 11:00:00	24.2	23.1	25.1	47.2	0	1.1
2019-08-15 12:00:00	25.2	24.7	25.9	47.1	0	2.3
2019-08-15 13:00:00	26.5	25.7	27.1	44.5	0	2.9
2019-08-15 14:00:00	26.9	26.4	27.3	44.4	0	4.2
2019-08-15 15:00:00	26.5	25.7	27.5	45.2	0	5
2019-08-15 16:00:00	27	26.5	27.4	44.2	0	5.4
2019-08-15 17:00:00	26.5	26	26.9	45.8	0	5.3
2019-08-15 18:00:00	24.9	24.5	26	50.3	0	4.3
2019-08-15 19:00:00	24.7	24.4	25	51	0	4.3
2019-08-15 20:00:00	24.3	24	24.6	51.1	0	3.2
2019-08-15 21:00:00	23	20.6	24.4	59.1	0	2.4
2019-08-15 22:00:00	19	18	20.8	80.2	0.2	5.1
2019-08-15 23:00:00	17.9	17.2	18.4	84.9	0	1.7
2019-08-16 00:00:00	16.9	16.3	17.5	89.5	0	0.9
2019-08-16 01:00:00	15.5	14.8	16.1	93.7	0	0.8
2019-08-16 02:00:00	15.3	14.7	15.7	95.2	0	0.8
2019-08-16 03:00:00	15.4	14.9	15.8	95.4	0	0.6
2019-08-16 04:00:00	14.5	14.1	15	96.2	0	1.2
2019-08-16 05:00:00	14.6	14.3	14.9	96.4	0	1.2
2019-08-16 06:00:00	14.5	13.9	15.5	96.3	0	1.8
2019-08-16 07:00:00	15.9	15.5	17.7	94	0	1.4
2019-08-16 08:00:00	18.5	17.7	19.6	81.8	0	1.7
2019-08-16 09:00:00	19.7	19.2	20.7	75	0	2.9
2019-08-16 10:00:00	21.6	20.7	22.6	64.9	0	3.3
2019-08-16 11:00:00	23.5	22.3	24.4	54.6	0	3.4
2019-08-16 12:00:00	25.2	24.2	26.3	47.5	0	2.2
2019-08-16 13:00:00	27	25.9	28	37.3	0	0.9
2019-08-16 14:00:00	28.4	27.6	29.2	33.2	0	1.6
2019-08-16 15:00:00	28.3	27.3	28.8	34.1	0	4.3
2019-08-16 16:00:00	27.1	26.8	27.9	37.6	0	5.9
2019-08-16 17:00:00	26.2	25.6	26.8	40.6	0	6
2019-08-16 18:00:00	25.4	24.2	26.3	41.9	0	4.6
2019-08-16 19:00:00	24.5	24.2	24.8	43.6	0	4.2
2019-08-16 20:00:00	23.6	23	24.3	47.1	0	3.1
2019-08-16 21:00:00	22.2	19.8	23.4	53.3	0	2.1
2019-08-16 22:00:00	18.7	16.9	20.9	72.9	0	0.6
2019-08-16 23:00:00	16.3	15.7	16.9	86.7	0	0.6
2019-08-17 00:00:00	15.5	15	16	89.4	0	0.6
2019-08-17 01:00:00	15.3	14.8	15.8	89.9	0	0.6
2019-08-17 02:00:00	14.8	14.6	15.2	92.6	0	0.6
2019-08-17 03:00:00	16.4	15.3	17.2	89.5	0	0.6
2019-08-17 04:00:00	16.7	16.6	16.7	90.8	0	0.7
2019-08-17 05:00:00	16.8	16.7	17.1	83.5	0	1.6
2019-08-17 06:00:00	16.5	16.3	16.6	84.6	0	1.6
2019-08-17 07:00:00
2019-08-17 08:00:00	19	18.9	19.3	76.5	0	1.4
2019-08-17 09:00:00
2019-08-17 10:00:00
2019-08-17 11:00:00
2019-08-17 12:00:00
2019-08-17 13:00:00
2019-08-17 14:00:00
2019-08-17 15:00:00
2019-08-17 16:00:00
2019-08-17 17:00:00
2019-08-17 18:00:00
2019-08-17 19:00:00
2019-08-17 20:00:00
2019-08-17 21:00:00
2019-08-17 22:00:00
2019-08-17 23:00:00
2019-08-18 00:00:00
2019-08-18 01:00:00
2019-08-18 02:00:00
2019-08-18 03:00:00
2019-08-18 04:00:00
2019-08-18 05:00:00
2019-08-18 06:00:00
2019-08-18 07:00:00
2019-08-18 08:00:00
2019-08-18 09:00:00
2019-08-18 10:00:00
2019-08-18 11:00:00
2019-08-18 12:00:00
2019-08-18 13:00:00
2019-08-18 14:00:00
2019-08-18 15:00:00
2019-08-18 16:00:00
2019-08-18 17:00:00
2019-08-18 18:00:00
2019-08-18 19:00:00
2019-08-18 20:00:00
2019-08-18 21:00:00
2019-08-18 22:00:00
2019-08-18 23:00:00
2019-08-19 00:00:00
2019-08-19 01:00:00
2019-08-19 02:00:00
2019-08-19 03:00:00
2019-08-19 04:00:00
2019-08-19 05:00:00
2019-08-19 06:00:00
2019-08-19 07:00:00	21	20.8	21.1	86.1	0	0.7
2019-08-19 08:00:00	22.2	21.2	23.2	79.7	0	0.8
2019-08-19 09:00:00	24	22.9	25.4	69.9	0	0.6
2019-08-19 10:00:00	26.5	25.3	27.5	59.4	0	0.8
2019-08-19 11:00:00	28	27.2	29.3	57.4	0	1.4
2019-08-19 12:00:00	28.7	27.3	29.7	55.2	0	2.2
2019-08-19 13:00:00	28.3	27	29.2	57.7	0	4.5
2019-08-19 14:00:00	25.1	24.2	27	67.9	0	5.2
2019-08-19 15:00:00	25.5	24.5	26.4	64.8	0	5.9
2019-08-19 16:00:00	26.1	25.3	26.9	60.6	0	5.1
2019-08-19 17:00:00	26.2	25.3	27	60.5	0	3.3
2019-08-19 18:00:00	25.4	25.1	25.6	63.2	0	1.7
2019-08-19 19:00:00	24.8	24	25.4	66.3	0	1.4
2019-08-19 20:00:00	23.2	21.7	24	72.6	0	1.4
2019-08-19 21:00:00	20.8	20.5	21.7	85.1	0	1.2
2019-08-19 22:00:00	21.5	20.5	23	82.3	0	2.3
2019-08-19 23:00:00	23.1	22.9	23.6	70.4	0	4.1
2019-08-20 00:00:00	22.9	22.5	23.6	69.3	0	4.1
2019-08-20 01:00:00	22.4	22	22.6	71.1	0	2.4
2019-08-20 02:00:00	21.8	21.4	22.3	73.3	0	1.8
2019-08-20 03:00:00	21.8	21.3	22.1	73.7	0	1.6
2019-08-20 04:00:00	21.6	21.3	21.9	74.1	0	2.2
2019-08-20 05:00:00	21.3	20.9	21.6	75.6	0	2.5
2019-08-20 06:00:00	20.8	20.6	21.2	78.1	0	1.7
2019-08-20 07:00:00	21.3	21	21.8	76.9	0	1.5
2019-08-20 08:00:00	22.2	21.6	22.9	74.8	0	0.7
2019-08-20 09:00:00	22.9	22.5	23.4	71.3	0	2
2019-08-20 10:00:00	23.3	22.8	24	69.4	0	4
2019-08-20 11:00:00	23.7	22.8	25.3	69.9	0	4.6
2019-08-20 12:00:00	25.5	24.6	26.7	64.4	0	4.6
2019-08-20 13:00:00	26.9	26.2	27.7	59.3	0	4.6
2019-08-20 14:00:00	28.3	27.4	29.6	56.4	0	2.7
2019-08-20 15:00:00	30	29.2	30.9	50.6	0	1
2019-08-20 16:00:00	30.5	29.9	31.5	50.9	0	1.7
2019-08-20 17:00:00	30.4	30.1	30.6	44.7	0	3.4
2019-08-20 18:00:00	29.7	28.9	30.3	41.7	0	3.3
2019-08-20 19:00:00	28.7	28.1	29.3	43.6	0	3
2019-08-20 20:00:00	26.7	24.9	28.2	56.4	0	1.3
2019-08-20 21:00:00	24.4	23.3	25	72.2	0	1.1
2019-08-20 22:00:00	22.7	22.1	23.3	81.1	0	1.3
2019-08-20 23:00:00	22.8	21.2	23.5	77.8	4.4	2.3
2019-08-21 00:00:00	20.1	19.7	21.2	93.4	1.4	1.7
2019-08-21 01:00:00	20.1	20	20.3	95.2	0	2.2
2019-08-21 02:00:00	19.9	19.8	20.2	94.6	0	2.2
2019-08-21 03:00:00	20.1	19.8	20.5	91.1	0	3.8
2019-08-21 04:00:00	20.4	20.2	20.9	86.4	0	5.2
2019-08-21 05:00:00	20.5	20.3	20.7	80.3	0	6.4
2019-08-21 06:00:00	20.1	19.9	20.5	76	0	6.4
2019-08-21 07:00:00	20	19.2	20.5	74.1	0	6.6
2019-08-21 08:00:00	19.9	19.4	20.1	74.7	0	6.2
2019-08-21 09:00:00	20.2	19.9	20.6	70.7	0	6.6
2019-08-21 10:00:00	20.6	19.6	22	72.6	0	6.4
2019-08-21 11:00:00	22.5	21.9	23.6	64.7	0	7.1
2019-08-21 12:00:00	24	22.8	24.9	56.4	0	6.2
2019-08-21 13:00:00	24.1	23.4	25.3	57.5	0	6.1
2019-08-21 14:00:00	25.6	25.2	26.1	53.4	0	6.6
2019-08-21 15:00:00	26.1	25.6	26.3	53.2	0	6.4
2019-08-21 16:00:00	26	25.3	26.3	53.1	0	5.7
2019-08-21 17:00:00	25.8	25.5	26.2	54.6	0	4.2
2019-08-21 18:00:00	25	24.5	25.6	56.8	0	3.3
2019-08-21 19:00:00	24	23.4	24.6	60.3	0	2.5
2019-08-21 20:00:00	22.7	21.9	23.5	66.3	0	2.2
2019-08-21 21:00:00	22.6	21.4	24.1	68.2	0	1.4
2019-08-21 22:00:00	20.9	20.3	21.5	79	0	1.1
2019-08-21 23:00:00	20.5	20	21.1	82.8	0	0.8
2019-08-22 00:00:00	20.9	20.4	21.8	78.8	0	1.5
2019-08-22 01:00:00	21.4	20.8	21.8	73.7	0	2
2019-08-22 02:00:00	20.9	20.4	21.4	77.9	0	2.1
2019-08-22 03:00:00	20.8	18.5	21.7	79	7.2	2.5
2019-08-22 04:00:00	18.3	18.2	18.5	96.8	1.6	1.6
2019-08-22 05:00:00	18.3	18.2	18.5	96.5	1.6	2.2
2019-08-22 06:00:00	18.3	18.2	18.5	94.7	0	3
2019-08-22 07:00:00	18.7	18.4	18.8	93.5	0	3.2
2019-08-22 08:00:00	19.4	18.8	20.3	91.8	0	3.2
2019-08-22 09:00:00	21.1	20.3	21.7	83.3	0	2.8
2019-08-22 10:00:00	22.4	21.6	23.8	76.9	0	3.2
2019-08-22 11:00:00	24.2	23.7	24.9	68.3	0	3.2
2019-08-22 12:00:00	25	24	26.3	66	0	3.4
2019-08-22 13:00:00	27.3	26.2	28.8	53.8	0	1.7
2019-08-22 14:00:00	28.6	27.7	29.2	47.1	0	0.8
2019-08-22 15:00:00	29.8	28.4	30.7	44.5	0	1.5
2019-08-22 16:00:00	29.8	28.6	30.5	45.7	0	2
2019-08-22 17:00:00	29.8	28.7	30.7	46.2	0	2.1
2019-08-22 18:00:00	27.7	26.1	28.8	52.4	0	3
2019-08-22 19:00:00	25.1	24.1	26.1	63.9	0	1.8
2019-08-22 20:00:00	24.3	23.5	25	65.7	0	1.7
2019-08-22 21:00:00	21.8	21.1	23.5	81.5	0	0.8
2019-08-22 22:00:00	20.6	20	21.1	86.5	0	1.2
2019-08-22 23:00:00	19.7	19.2	20.2	90.5	0	0.8
2019-08-23 00:00:00	19.3	19	19.7	89.5	0	1.4
2019-08-23 01:00:00	19.4	18.9	20	87.5	0	1.4
2019-08-23 02:00:00	18.9	18.4	19.9	89.9	0	1.6
2019-08-23 03:00:00	19.8	19.2	20.2	82.4	0	1.5
2019-08-23 04:00:00	19.3	18.9	19.9	84.9	0	2
2019-08-23 05:00:00	19.2	18.8	19.8	90.5	0.6	1.8
2019-08-23 06:00:00	18.7	18.5	18.9	94.6	3.2	0.6
2019-08-23 07:00:00	18.6	18.5	18.7	96.5	1.2	0.7
2019-08-23 08:00:00	19	18.7	19.4	96.5	0	2.1
2019-08-23 09:00:00	20.3	19.2	21.8	90.3	0	3.5
2019-08-23 10:00:00	21.8	21.6	22.2	80.2	0	3
2019-08-23 11:00:00	23.3	22.2	24.1	71.6	0	0.8
2019-08-23 12:00:00	23.5	22.8	24	71.4	0	1
2019-08-23 13:00:00	23	22.7	23.4	80	0.4	2.3
2019-08-23 14:00:00	23.5	23	24	78.7	0	1.5
2019-08-23 15:00:00	24.7	23.7	25.5	71.2	0	1.1
2019-08-23 16:00:00	25.6	25	26.3	65	0	1
2019-08-23 17:00:00	25.4	24.9	26	70.7	0	0.6
2019-08-23 18:00:00	24.4	23.9	25	77.4	0	1.2
2019-08-23 19:00:00	23.1	22.8	24	77.3	0	2.1
2019-08-23 20:00:00	22.7	22.2	23.2	74.2	0	2.6
2019-08-23 21:00:00	22.5	22.1	22.8	73.8	0	2.5
2019-08-23 22:00:00	21.6	21	22.3	75.8	0	2.4
2019-08-23 23:00:00	20.6	19.8	21.5	81.6	0	1
2019-08-24 00:00:00	18.8	17.9	19.8	90	0	0.6
2019-08-24 01:00:00	17.6	17.4	17.8	94.3	0	1
2019-08-24 02:00:00	18.2	17.4	19	91.2	0	1.6
2019-08-24 03:00:00	18	17.5	18.5	90.7	0	1.4
2019-08-24 04:00:00	18.2	17.9	18.4	89.6	0	2.3
2019-08-24 05:00:00	18.1	17.8	18.5	89.3	0	2.5
2019-08-24 06:00:00	18.2	17.8	18.4	87.5	0	2.8
2019-08-24 07:00:00	18.6	18.3	19.3	85.6	0	3
2019-08-24 08:00:00	20.8	19.3	21.7	76.4	0	3.8
2019-08-24 09:00:00	21.5	20.8	22.8	72.4	0	4
2019-08-24 10:00:00	23.5	22.8	24.5	66.3	0	3.9
2019-08-24 11:00:00	25	24.4	25.9	62.2	0	3.7
2019-08-24 12:00:00	26.6	25.8	27.3	56.8	0	3
2019-08-24 13:00:00	27	26.5	28	54.6	0	1.3
2019-08-24 14:00:00	26.7	25.8	27.9	56.7	0	3.5
2019-08-24 15:00:00	25.2	24.8	25.9	63.1	0	4.6
2019-08-24 16:00:00	25.5	24.7	26.8	65	0	2.6
2019-08-24 17:00:00	26.8	26.4	27.5	60	0	2.6
2019-08-24 18:00:00	25.1	23.9	26.4	66.8	0	2.2
2019-08-24 19:00:00	23.5	22.8	23.9	74	0	1.4
2019-08-24 20:00:00	21.2	20	22.8	86.5	0	0.9
2019-08-24 21:00:00	19.4	18.9	20	92.4	0	0.8
2019-08-24 22:00:00	18.5	18.3	18.9	94	0	0.5
2019-08-24 23:00:00	19	18.6	19.5	93.9	0	1.2
2019-08-25 00:00:00	18.9	18.2	19.4	90.3	0	0.6
2019-08-25 01:00:00	17.8	17.5	18	94.5	0	0.5
2019-08-25 02:00:00	17.1	16.8	17.5	95.3	0	1.1
2019-08-25 03:00:00	16.9	16.3	17.2	93.4	0	1
2019-08-25 04:00:00	16.6	16.1	16.8	92.9	0	1.3
2019-08-25 05:00:00	15.9	15.5	16.2	94.3	0	1
2019-08-25 06:00:00	15.7	15.4	16	94.8	0	0.7
2019-08-25 07:00:00	16.3	15.6	17.2	94.7	0	0.6
2019-08-25 08:00:00	18.1	17.1	19.4	91.6	0	0.6
2019-08-25 09:00:00	21	19.4	22.4	77.3	0	0.8
2019-08-25 10:00:00	23.5	22.3	24.4	65	0	1.2
2019-08-25 11:00:00	24.4	24	24.8	61.1	0	1.2
2019-08-25 12:00:00	26	24.7	27	56.9	0	1
2019-08-25 13:00:00	27	26.2	27.8	52.2	0	0.7
2019-08-25 14:00:00	27.7	27.1	28.8	53.9	0	1.4
2019-08-25 15:00:00	29.3	28.2	30.3	48	0	2
2019-08-25 16:00:00	29.5	28.5	30.1	47.3	0	2.9
2019-08-25 17:00:00	28.6	26.7	31.1	50.7	0	2.6
2019-08-25 18:00:00	24.5	22.7	26.8	63.3	0	4.6
2019-08-25 19:00:00	21.9	21.2	22.8	78	0.2	1.8
2019-08-25 20:00:00	20.9	20.2	21.4	87.6	0	0.8
2019-08-25 21:00:00	20.6	20.1	21	84.1	0	2.5
2019-08-25 22:00:00	21.5	20.9	22	75.1	0	3.3
2019-08-25 23:00:00	21.7	21.4	22.1	73.2	0	2.8
2019-08-26 00:00:00	21.4	20.4	22.2	75.2	0	2.1
2019-08-26 01:00:00	20	19.1	20.6	81.9	0	1.9
2019-08-26 02:00:00	19.4	18.8	19.7	83.3	0	2.7
2019-08-26 03:00:00	19.3	19	19.6	82.5	0	2.6
2019-08-26 04:00:00	18.9	18.4	19.4	83.4	0	2.6
2019-08-26 05:00:00	18.5	18.2	18.8	84.8	0	2.9
2019-08-26 06:00:00	18.2	17.9	18.4	85.4	0	2.7
2019-08-26 07:00:00	18.2	17.9	18.7	85	0	2.9
2019-08-26 08:00:00	20.1	18.7	21.8	76.5	0	2.7
2019-08-26 09:00:00	23	21.8	24	66	0	3.5
2019-08-26 10:00:00	23.8	23.2	24.7	62.1	0	2.3
2019-08-26 11:00:00	25.8	24.6	27	56.5	0	2
2019-08-26 12:00:00	27.4	26.8	28.4	50.8	0	1.8
2019-08-26 13:00:00	28.5	27.6	29.8	48.2	0	0.9
2019-08-26 14:00:00	29.2	28.5	30.1	47.3	0	2.3
2019-08-26 15:00:00	29.9	29	30.5	46.1	0	4.3
2019-08-26 16:00:00	28.2	27.8	28.9	50	0	3.8
2019-08-26 17:00:00	27.5	26.3	28.9	55.5	0	2.1
2019-08-26 18:00:00	25.4	24.8	26.5	71.4	0	1.1
2019-08-26 19:00:00	24.1	23.8	24.8	68.5	0	2.1
2019-08-26 20:00:00	24.1	23.6	24.6	60.3	0	3.7
2019-08-26 21:00:00	23.6	23.1	24	60.8	0	5.2
2019-08-26 22:00:00	22.4	21.7	23.2	67.1	0	4.7
2019-08-26 23:00:00	21.4	21.2	21.7	73.9	0	3.7
2019-08-27 00:00:00	20.8	20.6	21.2	78	0	3.2
2019-08-27 01:00:00	20.2	19.4	20.7	81.6	0	3.2
2019-08-27 02:00:00	19.2	18.9	19.4	87	0	2.4
2019-08-27 03:00:00	19	18.7	19.2	87.5	0	3
2019-08-27 04:00:00	18.6	18.2	19	88.3	0	2.6
2019-08-27 05:00:00	18.2	18	18.4	89.1	0	2.8
2019-08-27 06:00:00	18.1	17.8	18.2	86.1	0	2.9
2019-08-27 07:00:00	18	17.8	18.3	89	0	2.1
2019-08-27 08:00:00	19.9	18.3	21.2	81.5	0	2.3
2019-08-27 09:00:00	22.1	21.1	22.8	70.3	0	3.2
2019-08-27 10:00:00	23.6	22.8	24.7	65.8	0	4.1
2019-08-27 11:00:00	25.4	24.6	26.2	59.6	0	3.9
2019-08-27 12:00:00	26.9	26.1	27.7	53.8	0	2.8
2019-09-01 00:00:00	19.9	18.7	20.5	78.3	0	1.7
2019-09-01 01:00:00	18.5	18.3	19	86.7	0	1.4
2019-09-01 02:00:00	18.9	18.5	19.3	81.9	0	1.8
2019-09-01 03:00:00	18.6	18.1	19	82.2	0	2.6
2019-09-01 04:00:00	18	17.4	18.6	85.1	0	2.3
2019-09-01 05:00:00	17.6	17.2	18	88.4	0	2
2019-09-01 06:00:00	18.2	17.7	18.5	82.1	0	2.2
2019-09-01 07:00:00	18.8	18.3	19.4	78.6	0	2.1
2019-09-01 08:00:00	19.6	19.3	20	77.6	0	1.3
2019-09-01 09:00:00	20.8	20	21.6	73.4	0	1.4
2019-09-01 10:00:00	23.4	21.6	24.5	63.6	0	2.3
2019-09-01 11:00:00	25.2	24.4	26.2	57.2	0	2.4
2019-09-01 12:00:00	26.9	26.1	28.4	50.6	0	1.7
2019-09-01 13:00:00	29.1	28.1	30.3	44.3	0	1
2019-09-01 14:00:00	29.2	28.2	30.6	46.9	0	0.9
2019-09-01 15:00:00	28	27	29.8	54.2	0	0.9
2019-09-01 16:00:00	28.1	26.8	29.7	53.9	0	2.1
2019-09-01 17:00:00	28.8	28	29.7	43	0	4.2
2019-09-01 18:00:00	27.5	26.2	29	46.2	0	3
2019-09-01 19:00:00	24.2	23.2	26.1	63.2	0	1
2019-09-01 20:00:00	23	22	23.8	68.3	0	1
2019-09-01 21:00:00	22.7	22	23.1	67	0	1
2019-09-01 22:00:00	23.1	22.4	24	61.4	0	1.6
2019-09-01 23:00:00	22.8	22.2	23.1	61.1	0	2.2
2019-09-02 00:00:00	21.4	20.4	22.6	67.6	0	1.4
2019-09-02 01:00:00	21.7	20.8	22.5	65.8	0	2.2
2019-09-02 02:00:00	21.8	21.2	22.7	65.4	0	3.4
2019-09-02 03:00:00	20.7	20.1	21.8	69.8	0	3.4
2019-09-02 04:00:00	20.4	19.8	21.2	70.4	0	3.5
2019-09-02 05:00:00	21.1	20.7	21.4	67.5	0	4.2
2019-09-02 06:00:00	21.1	20.3	21.5	68.5	0	4.3
2019-09-02 07:00:00	20.5	19.8	21.1	71.2	0	4.6
2019-09-02 08:00:00	19.5	18.9	20.4	80.6	0.2	5.5
2019-09-02 09:00:00	19.5	19.3	19.8	83.7	0	5.9
2019-09-02 10:00:00	19.6	19.4	19.8	84.2	0.2	5
2019-09-02 11:00:00	19.4	19.2	19.6	87.8	1	2.1
2019-09-02 12:00:00	19.3	19.2	19.5	91.8	1.8	0.9
2019-09-02 13:00:00	19.6	19.4	20	92.5	0.4	2.3
2019-09-02 14:00:00	20.8	20	21.5	85.9	0.2	4.9
2019-09-02 15:00:00	22.1	21.2	23.2	76	0	6.2
2019-09-02 16:00:00	23.2	22.2	23.9	66.8	0	5.5
2019-09-02 17:00:00	23.5	23.2	23.8	65.5	0	5.5
2019-09-02 18:00:00	22.6	22.1	23.4	66.6	0	5.1
2019-09-02 19:00:00	21.5	21	22.2	69.8	0	4.3
2019-09-02 20:00:00	20.7	20.1	21	73.7	0	4.1
2019-09-02 21:00:00	20.1	19.7	20.3	76.3	0	4
2019-09-02 22:00:00	19.6	19.1	19.9	78.9	0	3.2
2019-09-02 23:00:00	18.9	18.6	19.2	81.4	0	3.1
2019-09-03 00:00:00	19	18.6	19.4	78.1	0	3.5
2019-09-03 01:00:00	17.7	17	18.4	82.2	0	2.4
2019-09-03 02:00:00	16.6	16.4	17	86.7	0	2.6
2019-09-03 03:00:00	16.8	16.3	17.7	82.4	0	3.2
2019-09-03 04:00:00	16.9	16.1	17.7	73.6	0	3
2019-09-03 05:00:00	16	15.8	16.2	77.4	0	3.2
2019-09-03 06:00:00	15.5	15.1	15.9	81	0	3.2
2019-09-03 07:00:00	15.5	15.1	15.9	76.8	0	3.5
2019-09-03 08:00:00	17.5	15.6	19.3	66.7	0	3.4
2019-09-03 09:00:00	20	19.2	20.9	55.7	0	5.6
2019-09-03 10:00:00	21.6	20.8	22.6	50.7	0	5.3
2019-09-03 11:00:00	23.4	22.4	24.1	45.9	0	4.8
2019-09-03 12:00:00	24.9	24	25.5	40.1	0	4.8
2019-09-03 13:00:00	26.2	25.5	27	36.6	0	4
2019-09-03 14:00:00	27.6	27	28.1	30.6	0	2.4
2019-09-03 15:00:00	28.8	28	29.4	28.1	0	1.4
2019-09-03 16:00:00	28.3	27.7	29.1	34.3	0	3.4
2019-09-03 17:00:00	27.2	26.6	27.8	37.8	0	4.3
2019-09-03 18:00:00	25.3	23.9	26.6	43.1	0	3.8
2019-09-03 19:00:00	23.9	23.6	24.2	48	0	3.2
2019-09-03 20:00:00	23.6	23.3	23.8	50.8	0	3.3
2019-09-03 21:00:00	21.1	18.1	23.5	62.6	0	1.5
2019-09-03 22:00:00	17.1	16.2	18.1	81.2	0	1
2019-09-03 23:00:00	15.4	14.6	16.3	87.9	0	0.8
2019-09-04 00:00:00	15	14.5	15.4	88.8	0	1.2
2019-09-04 01:00:00	14.9	14.5	15.1	89.3	0	1.1
2019-09-04 02:00:00	14.5	14.1	14.8	87.6	0	1.8
2019-09-04 03:00:00	14.7	14.3	15	86.9	0	1.4
2019-09-04 04:00:00	14.7	14.2	14.9	89.1	0	1.2
2019-09-04 05:00:00	14.5	14	14.9	86.3	0	1.9
2019-09-04 06:00:00	14.2	13.5	14.6	83.9	0	1.4
2019-09-04 07:00:00	13.9	13.3	14.6	87.5	0	1.2
2019-09-04 08:00:00	16.8	14.5	18.8	70.7	0	0.8
2019-09-04 09:00:00	19.6	18.1	20.8	55.8	0	1.2
2019-09-04 10:00:00	21	20.1	22.2	50.8	0	1.1
2019-09-04 11:00:00	22.8	21.7	24.1	46.6	0	1.2
2019-09-04 12:00:00	24.3	23.3	25.3	46.1	0	1.5
2019-09-04 13:00:00	25.7	24.7	26.8	46	0	1.9
2019-09-04 14:00:00	27.3	26.7	27.9	43.5	0	2.5
2019-09-04 15:00:00	27.7	27.5	28	43.3	0	4.2
2019-09-04 16:00:00	27.5	27.1	27.8	40.8	0	4.7
2019-09-04 17:00:00	26.8	26.3	27.2	42.4	0	4
2019-09-04 18:00:00	25.1	24	26.3	45.6	0	3.7
2019-09-04 19:00:00	23.6	23.1	24.2	50.2	0	2.6
2019-09-04 20:00:00	22.3	19.2	23.3	55.1	0	1.8
2019-09-04 21:00:00	17.8	16.6	19.1	77.6	0	0.6
2019-09-04 22:00:00	16.5	16	16.9	83.4	0	0.9
2019-09-04 23:00:00	15.5	14.5	16.5	87.8	0	0.7
2019-09-05 00:00:00	14.1	13.9	14.5	92.7	0	0.8
2019-09-05 01:00:00	13.7	13.4	14.2	93.7	0	0.9
2019-09-05 02:00:00	13	12.5	13.6	94.5	0	0.7
2019-09-05 03:00:00	13.5	12.5	14.6	94.7	0	1
2019-09-05 04:00:00	12.6	12.1	13.7	94.2	0	0.9
2019-09-05 05:00:00	13.3	12.9	13.8	94.7	0	1
2019-09-05 06:00:00	12.4	11.9	13.2	95.2	0	0.5
2019-09-05 07:00:00	12.7	12.1	13.2	96.1	0	0.6
2019-09-05 08:00:00	16.2	13.2	19.1	88.5	0	0.7
2019-09-05 09:00:00	19.7	18.8	20.4	70.3	0	1.7
2019-09-05 10:00:00	21.7	20.3	23.4	60.6	0	1.4
2019-09-05 11:00:00	24	23.2	24.8	52	0	1.2
2019-09-05 12:00:00	26	24.6	27.4	47.1	0	0.9
2019-09-05 13:00:00	27.2	26.3	28.1	46	0	2.2
2019-09-05 14:00:00	28.3	27	28.9	42.9	0	4.9
2019-09-05 15:00:00	28.1	26.5	29	42.5	0	4.6
2019-09-05 16:00:00	28.7	28.5	29.1	34.5	0	5.4
2019-09-05 17:00:00	28.2	27.1	28.6	34.5	0	4.7
2019-09-05 18:00:00	25.7	23.9	27.1	40.4	0	4
2019-09-05 19:00:00	23.6	23.1	24.1	46.4	0	2.6
2019-09-05 20:00:00	23.6	21.7	24.1	40.7	0	3.3
2019-09-05 21:00:00	23.6	23	23.8	35.8	0	6.6
2019-09-05 22:00:00	22.6	21.9	23.2	36.7	0	7.4
2019-09-05 23:00:00	21.6	21.4	21.9	38.7	0	7.1
2019-09-06 00:00:00	21.1	20.8	21.4	38.4	0	6.7
2019-09-06 01:00:00	20.9	20.6	21.1	37	0	6.6
2019-09-06 02:00:00	20.6	20.3	20.9	36.5	0	6.5
2019-09-06 03:00:00	20.4	20	20.6	36.5	0	7
2019-09-06 04:00:00	20.2	19.8	20.5	37.5	0	7.4
2019-09-06 05:00:00	19.4	19.1	19.8	41.6	0	8.7
2019-09-06 06:00:00	17	15.6	19.2	59.5	0.4	5.4
2019-09-06 07:00:00	16.3	15.6	16.9	63.6	0	4.8
2019-09-06 08:00:00	16.7	16.1	17.2	65.1	0	3.9
2019-09-06 09:00:00	14.9	13.9	16.3	83	2.8	1.1
2019-09-06 10:00:00	13.8	13.3	14.1	92.5	4.6	1.3
2019-09-06 11:00:00	13.4	13.3	13.5	97.8	5.6	2
2019-09-06 12:00:00	13.2	13.1	13.4	98.7	7.6	1.8
2019-09-06 13:00:00	13.3	13.1	13.8	99	6.6	0.6
2019-09-06 14:00:00	13.6	13.3	13.8	99.2	0.2	1.6
2019-09-06 15:00:00	13.4	13.3	13.5	98.9	1.4	3.2
2019-09-06 16:00:00	13.6	13.4	13.9	97.1	0.8	3.1
2019-09-06 17:00:00	14.3	13.8	14.6	93.3	0	2.9
2019-09-06 18:00:00	14.4	14.2	14.7	91.7	0	3.3
2019-09-06 19:00:00	14.3	14.2	14.4	91	0	3.1
2019-09-06 20:00:00	14.2	14.2	14.3	90.5	0	1.9
2019-09-06 21:00:00	14.2	14	14.3	92.1	0	2.2
2019-09-06 22:00:00	14.2	14	14.3	91.9	0.2	1.9
2019-09-06 23:00:00	13.9	13.8	14.1	94	0	2.1
2019-09-07 00:00:00	13.8	13.8	13.9	95.5	0.2	1.8
2019-09-07 01:00:00	13.8	13.8	13.9	94.8	0	2.1
2019-09-07 02:00:00	13.9	13.8	14	94.9	0	2.4
2019-09-07 03:00:00	13.9	13.9	14	94.5	0	2.3
2019-09-07 04:00:00	13.8	13.8	14	95	0.2	2.1
2019-09-07 05:00:00	13.8	13.8	13.9	95.6	0.6	1.7
2019-09-07 06:00:00	13.8	13.8	13.9	95.6	0	2.1
2019-09-07 07:00:00	14	13.9	14.2	94.9	0	2.2
2019-09-07 08:00:00	14.5	14.2	14.7	93.7	0.2	2.2
2019-09-07 09:00:00	15.1	14.7	16.2	92.1	0.2	2.9
2019-09-07 10:00:00	17.2	16.2	18	80.2	0	4.4
2019-09-07 11:00:00	17.7	17.6	17.9	76.8	0	4.7
2019-09-07 12:00:00	18.7	17.8	19.3	70.1	0	4.7
2019-09-07 13:00:00	20.6	19.3	21.6	59.9	0	5
2019-09-07 14:00:00	22.1	21.5	22.5	52.7	0	4.8
2019-09-07 15:00:00	21.7	21	22.2	54.4	0	4.2
2019-09-07 16:00:00	20.5	19.9	21	60.4	0	2.6
2019-09-07 17:00:00	20.1	19.9	20.4	70.5	0	0.4
2019-09-07 18:00:00	19.9	19.1	20.3	66.3	0	3
2019-09-07 19:00:00	18.8	18.4	19.2	66.7	0	2.4
2019-09-07 20:00:00	18.2	18	18.4	71	0	1.9
2019-09-07 21:00:00	17.9	17.5	18.2	74.3	0	2
2019-09-07 22:00:00	17.3	16.4	17.6	78.8	0.2	2.3
2019-09-07 23:00:00	15.7	15.4	16.4	90.6	0.6	1.6
